# Supplementary material for: The Role of Social Media in Improving Patient Recruitment for Research Studies on Persistent Post-Infectious Olfactory Dysfunction
Source: Medicina (Kaunas). 2022 Feb 25;58(3):348. doi: 10.3390/medicina58030348 (PMC8949697; doi:10.3390/medicina58030348)
Supplement: Supplementary file 1 [file medicina-58-00348-s001.zip]

Archive with 1 entries (1 files):
- medicina-1589256-supplementary.pdf
